# Supplementary material for: Use and valuation of native and introduced medicinal plant species in Campo Hermoso and Zetaquira, Boyacá, Colombia
Source: J Ethnobiol Ethnomed. 2013 Apr 11;9:23. doi: 10.1186/1746-4269-9-23 (PMC3641003; doi:10.1186/1746-4269-9-23)
Supplement: Additional file 1 — Categories of diseases. Description of the 14 categories of diseases recorded from informants in the municipalities of Campo Hermoso and Zetaquira. Data includes the list of the diseases within each category. [file 1746-4269-9-23-S1.xls]

## Sheet: Hoja1
Category	Both municipalities	Campo Hermoso	Zetaquira	Category	Both Munic.	Campo Hermoso	Zetaquira	Total	Porcentage
Integumentary system/external-internal inflamations	1			Digestive system	35	18	14	67	21.07
allergies	2		1	Bacterial,parasitic and mycotic infections	16	21	17	54	16.9811
healing of wounds	3	3		Musculoskeletal system	13	16	10	39	12.2641
against excema		2		Nervous system	10	11	10	31	9.7484
againts spots		1		Inmune system	9	11	6	26	8.1761
againts rashes		1	2	Integumentary system	6	7	5	18	5.6603
diaper rash			2	Reproductive system	3	4	11	18	5.6603
Musculoskeletal system				Circulatory system	7	5	4	16	5.0314
rheumatism	11	12	7	Respiratory system	7	3	6	16	5.0314
colds and spams in muscles and tendons		4	2	Urinary system	3	6	3	12	3.774
fracture bones	1			Other	7	1		8	2.516
back pain			1	Specific conditions	2	3	3	8	2.516
Bacterial,parasitic and mycotic infections				Cancer	0	3	1	4	1.257
inflamations and skin infection	2	4	10	Accidents	1			1	0.3144
erisipela		1		Total				318	100.001
against acne and feet`s fungus			2
against warts		1
infections in throat	1
gripe	8	5	2
intestinal parasits	1	3	2
eye inflamations and infections	3	1	1
mouth infections	1	2
against hair lice		1
typhus		1
denge		2
TOTAL	16	21	17
respiratory system
sinusitis	1
enhance lungs function	3	1	3
asthma			1
coughs			2
coughs and asthma	3	2
specific conditions
general indisposition			1
againts flies			1
to lose weight			1
hidropisy		1
against hair loss	1	1
hair treatment	1	1
Urinary system
children bledder complaints	2	1
kidney complaints	1	5	3
Digestive system
inflamations of intestine	2
intestinal complaints	8	3	4
intestinal obstipation	1	1
intestinal obstipation in newborns		1
diarrohoea	1
apendicitis		1
stomach aches	13	1	4
enhance stomach function	1		1
gastritis	2	1
stomach ulcer	1
againts of stomach acids	1
liver cleanser	1	2	1
hepatitis		2	1
againts bad breath	1
againts umbilical hernia		1
diabetes		1	1
high bilirubin in new born	1
tooth pain	2	1	1
mouth driedness		3
sensitive gums			1
	35	18	14
cancer
stomach cancer		1	1
skin cancer		1
cancer		1
Circulatory system
cardiovascular complaints	1	1	1
cardiac complaints as hypertrophy	1
hipertension complaints	3	2	1
blood cleaner and tonic	1	1	1
antihemorragic	1	1
to stop noise bleeding in children			1
Nervous system
eye dust	2
headaches	2	6	2
lost of memory		1
nervious system tonic			1
relaxant	6		1
for helping children to fall asleep		1
tiredness and weakness		3	5
body driedness			1
Inmune system
fevers	9	10	6
yellow fever		1
Accidents
ofidic accidents	1
Reproductive system
prostata complaints		1	2
to strengthen uterus	1
againts cramps in uterus and menstrual pains	1	2	5
uterus cleaning			1
to regulate menstruation			1
healing of uterus after giving birth		1	1
to prevent extra bleeding during child delivery			1
to enhance lactation	1
Other
food	1
condiment herb	6	1
Category	Both Munic.	Campo Hermoso	Zetaquira	Total	Porcentage
Digestive system	35	18	14	67	21.07
Bacterial,parasitic and mycotic infections	16	21	17	54	16.9811
Musculoskeletal system	13	16	10	39	12.2641
Nervous system	10	11	10	31	9.7484
Inmune system	9	11	6	26	8.1761
Integumentary system	6	7	5	18	5.6603
Reproductive system	3	4	11	18	5.6603
Circulatory system	7	5	4	16	5.0314
Respiratory system	7	3	6	16	5.0314
Urinary system	3	6	3	12	3.774
Other	7	1		8	2.516
Specific conditions	2	3	3	8	2.516
Cancer	0	3	1	4	1.257
Accidents	1			1	0.3144
Total				318	100.001

## Sheet: Hoja2
Additional file 3: Categories of diseases with the respective descriptions recorded in the municipalities of Zetaquira and Campo Hermoso
Category	Diseases
Digestive system	Inflamations of intestine, intestinal obstipation, intestinal obstipation in newborns, diarrhoea, apendicitis, stomach aches, enhance stomach function, gastritis, stomach ulcer, against stomach acids, liver cleanser, hepatitis, against bad breath, againts umbilical, hernia, diabetes, high bilirubin in new born, tooth pain,mouth driedness,sensitive gums
Bacterial,parasitic and mycotic infections	Inflamations and skin infections, erisipela, againts acne and feet`s fungus, against warts, infections in throat, gripe, intestinal parasits, eye inflamations and infections, eye dust, mouth infections, againts hair lice, typhus, denge
Musculoskeletal system	Rheumatism, colds and spams in muscles and tendons, fractures in bones, back pain
Nervous system	Memory loss, nervous system tonics, nervous tension, children with problems to fall asleep, tiredness and weakness, body dryness
Inmune system	Fevers, yellow fever
Integumentary system	External and internal inflamations, allergies, infected wounds, excema, spots, rashes in adults, diaper rash
Reproductive system	Prostata complaints, weak uterus, cramps in uterus and menstrual pains, uterus cleanser, menstrual disorders, healing of uterus after giving birth, to prevent extra bleeding during child delivery, to enhance lactation
Circulatory system	Cardiac problems as hypertrophy, hipertension complaints, blood cleanser and tonic, antihemorragic, to stop nose bleeding in children
Respiratory system	Sinusitis, to enhance lungs function, asthma, coughs
Urinary system	Children bladder complaints, kidney and bladder complaints in adults
Cancer	Stomach cancer, skin cancer, cancer in general
Accidents	Ofidic accidents
Specific conditions	Headaches, general indisposition, againts flies, to lose weight, hidropisy, againts hair loss, hair treatments
Other	Food, condiment herb
