# Supplementary material for: Use and valuation of native and introduced medicinal plant species in Campo Hermoso and Zetaquira, Boyacá, Colombia
Source: J Ethnobiol Ethnomed. 2013 Apr 11;9:23. doi: 10.1186/1746-4269-9-23 (PMC3641003; doi:10.1186/1746-4269-9-23)
Supplement: Additional file 2 — Spearman rank correlations. Spearman rank correlations of different variants of knowledge indices. Correlation coefficients are given above the diagonal; corresponding p-values below the diagonal. [file 1746-4269-9-23-S2.xls]

## Sheet: Appendix
Additional file 1: Spearman rank correlations of different variants of knowledge indices. Correlation coefficients are given above the diagonal; corresponding p-values below the diagonal
	Plant-Disease-Use-Comb. total	Plant-Disease-Use-Comb. native	Plant-Disease-Comb.total	Plant-Disease-Comb.native	Plant-Use-Comb. total	Plant-Use-Comb. native	Plants mentioned	Plant with use	Plants at home	Total no. of uses	Total no. of diseases
Plant-Disease-Use-Comb. total		0.866368	0.969203	0.837568	0.966241	0.814743	0.920729	0.938695	0.689575	0.854778	0.819207
Plant-Disease-Use-Comb. native	< 0.001		0.845123	0.939871	0.833567	0.936723	0.801996	0.850153	0.5503	0.820907	0.755357
Plant-Disease-Comb. total	< 0.001	< 0.001		0.87042	0.959607	0.810226	0.934969	0.953766	0.715723	0.831711	0.813198
Plant-Disease-Comb. native	< 0.001	< 0.001	< 0.001		0.810576	0.881779	0.787628	0.825655	0.545567	0.807741	0.819056
Plant-Use-Comb. total	< 0.001	< 0.001	< 0.001	< 0.001		0.85202	0.940877	0.947087	0.699365	0.832652	0.797956
Plant-Use-Comb. native	< 0.001	< 0.001	< 0.001	< 0.001	< 0.001		0.797584	0.820844	0.518162	0.778328	0.700802
Plants mentioned	< 0.001	< 0.001	< 0.001	< 0.001	< 0.001	< 0.001		0.951931	0.756274	0.824174	0.784153
Plant with use	< 0.001	< 0.001	< 0.001	< 0.001	< 0.001	< 0.001	< 0.001		0.744833	0.841192	0.78369
Plants at home	< 0.001	< 0.001	< 0.001	< 0.001	< 0.001	< 0.001	< 0.001	< 0.001		0.590769	0.570877
Total no. of uses	< 0.001	< 0.001	< 0.001	< 0.001	< 0.001	< 0.001	< 0.001	< 0.001	< 0.001		0.837333
Total no. of diseases	< 0.001	< 0.001	< 0.001	< 0.001	< 0.001	< 0.001	< 0.001	< 0.001	< 0.001	< 0.001
